# Supplementary material for: Effects of p-Cresol on Oxidative Stress, Glutathione Depletion, and Necrosis in HepaRG Cells: Comparisons to Other Uremic Toxins and the Role of p-Cresol Glucuronide Formation
Source: Pharmaceutics. 2021 Jun 9;13(6):857. doi: 10.3390/pharmaceutics13060857 (PMC8228354; doi:10.3390/pharmaceutics13060857)
Supplement: Supplementary file 1 [file pharmaceutics-13-00857-s001.zip]

Archive with 1 entries (1 files):
- pharmaceutics-1246505-supplementary.pdf
